# Supplementary material for: Micronized Palmitoylethanolamide, Hempseed Oil, and Maritime Pine Bark Dry Extract (Pelvipea®) for Pelvic Pain: An In Vitro Study for Urothelial Inflammation Treatment
Source: Cells. 2023 Feb 14;12(4):616. doi: 10.3390/cells12040616 (PMC9953806; doi:10.3390/cells12040616)
Supplement: Supplementary file 1 [file cells-12-00616-s001.zip]

Archive with 1 entries (1 files):
- cells-2191830-supplementary.pdf
